# Supplementary material for: Sugarcane transgenics expressing MYB transcription factors show improved glucose release
Source: Biotechnol Biofuels. 2016 Jul 15;9:143. doi: 10.1186/s13068-016-0559-1 (PMC4946106; doi:10.1186/s13068-016-0559-1)
Supplement: Supplementary file 3 — 10.1186/s13068-016-0559-1 Normalized lignin biosynthetic genes ΔCt values for MYB-expressing plants. Values normalized against average control ΔCt value for each gene. Values represent initial expression screening of leaf tissue and post-harvest expression results from young internode tissue and maturing internode tissue. NE: Normalized expression with standard error of the mean shown. Samples significantly different to the controls after ANOVA, p = 0.05, are shown in bold. Control n = 3. Plants are listed in ascending total lignin content for each line. [file 13068_2016_559_MOESM3_ESM.xlsx]

## Sheet: Sheet1
		PAL						C4H						C3H						4CL						CCoAOMT						F5H						CAD						CCR
		leaf		young		maturing		leaf		young		maturing		leaf		young		maturing		leaf		young		maturing		leaf		young		maturing		leaf		young		maturing		leaf		young		maturing		leaf		young		maturing
		NE	+/-	NE	+/-	NE	+/-	NE	+/-	NE	+/-	NE	+/-	NE	+/-	NE	+/-	NE	+/-	NE	+/-	NE	+/-	NE	+/-	NE	+/-	NE	+/-	NE	+/-	NE	+/-	NE	+/-	NE	+/-	NE	+/-	NE	+/-	NE	+/-	NE	+/-	NE	+/-	NE	+/-
Control		1	0.34	1	0.16	1	0.53	1	0.06	1	0.46	1	0.24	1	0.3	1	0.38	1	0.57	1	0.18	1	0.08	1	0.33	1	0.14	1	0.13	1	0.26	1	0.16	1	0.25	1	0.36	1	0.15	1	0.12	1	0.32	1	0.18	1	0.13	1	0.38
MYB31 ORF	13	0.34	0.04	0.34	0	0.4	0	0.48	0.01	0.04	0	0.17	0.01	0.19	0.02	0.46	0.03	0.33	0.02	0.51	0.02	0.16	0.01	0.41	0.01	0.29	0.01	0.37	0.01	1.22	0.01	0.57	0.05	0.07	0	0.32	0.01	0.52	0.04	0.52	0.03	1.13	0.08	0.19	0.01	0.32	0	0.82	0.01
	11	0.23	0	0.96	0.07	0.55	0.01	0.51	0.01	0.11	0	0.18	0	0.08	0.01	0.29	0.01	0.13	0	0.4	0.02	0.32	0.02	0.39	0.01	0.26	0	0.48	0.01	0.76	0	0.38	0.02	0.18	0	0.47	0	0.47	0.02	0.64	0.02	0.6	0.03	0.15	0	0.5	0.03	0.64	0.01
	2	0.08	0.03	0.08	0	0.01	0	0.37	0.02	0.37	0	0.34	0.01	0.22	0.02	0.4	0.02	0.15	0.01	0.47	0.01	0.15	0.01	0.03	0	0.4	0.02	1.13	0.03	0.22	0.01	0.83	0.01	0.15	0	0.07	0	0.37	0.03	0.98	0.02	0.16	0.01	0.31	0.01	0.03	0	0	0
	7	0.03	0.01	0.93	0.01	0.63	0	0.12	0.01	0.06	0	0.16	0	0.23	0.02	0.2	0.01	0.06	0	0.14	0.01	0.44	0.01	0.88	0.02	0.2	0.02	0.75	0.02	0.69	0	0.43	0.05	0.29	0.01	0.48	0	0.19	0.01	1.2	0.09	1.22	0.11	0.14	0.01	0.71	0.01	1.17	0.07
	1	0.27	0.01	2.68	0.03	0.66	0.01	0.39	0.02	0.21	0	0.23	0.01	0.49	0.05	0.04	0	0.07	0	0.39	0.02	1.57	0.03	0.48	0.02	0.37	0	1.71	0.06	0.74	0.02	0.82	0.02	1.01	0.01	0.51	0	0.47	0.04	2.53	0.19	1.36	0.1	0.24	0.02	1.01	0.01	0.82	0.01
	8	0.33	0.05	0.2	0	0.54	0	0.28	0.03	0.04	0	0.21	0.01	0.37	0.04	0.04	0	0.22	0.01	0.25	0.02	0.31	0.01	0.41	0.01	0.26	0.01	0.24	0.01	0.87	0.01	0.91	0.06	0.11	0	0.56	0.01	0.28	0.03	0.52	0.02	1.93	0.02	0.26	0.02	0.29	0	1.15	0
	9	0.85	0.02	2.34	0.02	0.6	0.05	0.53	0.23	0.07	0	0.3	0	0.77	0.06	0.16	0.01	0.27	0.03	0.67	0.04	0.61	0.03	0.65	0.05	1	0.03	1.08	0.08	0.89	0	1.02	0.1	0.38	0	0.4	0	0.12	0.03	2.55	0.09	1.13	0.07	0.85	0.08	1.06	0.01	0.99	0.01
MYB31 UTR	27	0.63	0.01	0.3	0	0.21	0	0.41	0.01	0.03	0	0.14	0.01	0.04	0	0.05	0	0.19	0.01	1.52	0.05	0.27	0	0.13	0.01	0.65	0.01	0.28	0.01	0.59	0.01	0.4	0.02	0.13	0	0.2	0.01	0.97	0.08	0.48	0.04	0.5	0.03	0.61	0.01	0.26	0	0.33	0.02
	2	0.33	0.07	0.63	0	0.6	0.02	0.35	0.02	0.04	0	0.12	0	0.21	0.05	0.04	0	0.32	0.01	1.05	0.05	0.74	0.04	0.53	0.02	0.26	0.01	0.42	0.01	0.57	0.01	1.3	0.11	0.11	0	0.25	0	0.14	0.01	0.61	0.02	1.51	0.07	0.33	0.05	0.46	0.04	1.03	0.06
	18	0.53	0.02	1.08	0.01	0.23	0	0.36	0.02	0.06	0	0.12	0	0.06	0	0.23	0.01	0.08	0	0.83	0.02	0.36	0.01	0.31	0	0.35	0.02	0.59	0	0.28	0	0.44	0.01	0.22	0	0.34	0	0.77	0.01	1.32	0.07	0.78	0.02	0.41	0.02	0.77	0.01	0.35	0.01
	11	0.73	0.01	1.08	0	1.94	0.01	0.28	0.07	0.09	0	0.35	0.01	0.11	0	0.15	0	0.11	0.01	0.52	0.03	0.56	0.01	1.54	0.04	0.3	0.02	0.61	0.02	0.84	0.01	0.79	0.02	0.36	0.01	1.17	0.04	0.77	0.02	1.94	0.05	2.44	0.06	0.42	0.01	0.47	0.04	1.25	0.08
	12	0.8	0.02	1.02	0	0.64	0.01	0.5	0.06	0.06	0	0.2	0.01	0.04	0	0.15	0.02	0.08	0	0.62	0.02	0.43	0.02	1.55	0.02	0.24	0.02	0.63	0.01	0.67	0.03	0.42	0.01	0.38	0.01	0.4	0	0.65	0.02	1.15	0.01	1.14	0.07	0.31	0.02	0.79	0.06	1.03	0.02
	7	0.55	0.03	8.02	0.61	0.69	0.02	0.4	0.03	0.25	0.01	0.46	0.01	0.22	0.01	0.29	0.01	0.42	0.02	0.78	0.04	1.54	0.03	1.26	0.02	0.36	0.01	2.16	0.04	1.28	0.03	1.01	0.07	2.25	0.1	1.68	0.02	0.43	0.03	5.4	0.26	3.36	0.09	0.94	0.07	1.58	0.01	1.25	0.01
	20	0.45	0.02	5.94	0.06	2.02	0.06	0.44	0.01	0.34	0.02	0.64	0.01	0.13	0.01	0.4	0.02	0.39	0.01	0.88	0.07	3.27	0.26	5.42	0.08	0.48	0	4.47	0.11	2.67	0.03	0.89	0.03	4.18	0.08	4.35	0.04	0.97	0.04	6.39	0.17	6.67	0.25	0.69	0.01	3.04	0.02	5.47	0.38
MYB42 ORF	14	0.76	0.1	1.31	0.01	0.09	0	0.24	0.08	0.06	0	0.07	0.01	0.23	0.01	0.2	0.02	0.45	0.02	2.61	0.06	0.25	0.01	0.18	0.01	1.27	0.02	1.05	0.01	0.43	0.01	3.57	0.34	0.27	0.01	0.31	0.01	0.87	0.16	1.06	0.03	0.33	0.01	1.24	0.01	0.73	0	0.3	0.01
	16	0.61	0.01	0.85	0.01	1.28	0.02	0.2	0	0.04	0.01	0.44	0.03	0.13	0.02	0.56	0.05	0.27	0.01	1.5	0.04	0.41	0.05	0.17	0.01	0.72	0.05	0.52	0.01	1.02	0.02	0.71	0.05	0.34	0.02	0.24	0	0.48	0.03	0.86	0.03	0.75	0.05	0.56	0.02	0.43	0	0.87	0.01
	23	0.34	0.01	1.41	0.01	0.73	0.02	0.18	0	0.18	0.01	0.42	0.01	0.08	0.01	0.36	0.03	0.3	0.02	2.06	0.07	0.39	0.03	0.41	0.01	0.73	0	1.42	0.03	1.41	0.03	0.37	0.04	0.32	0.01	0.42	0.01	0.39	0.02	1.28	0.02	1.39	0.02	0.89	0.03	0.9	0.02	1.24	0.02
	11	0.64	0.01	3.31	0.03	0.17	0.02	0.69	0.02	0.42	0.01	0.24	0.01	0.13	0.01	0.14	0	0.11	0	5.95	2.55	0.28	0.03	0.29	0.01	2.87	0.01	0.75	0.03	0.47	0.01	0.39	0.04	1.35	0.03	1.01	0.03	0.93	0.08	3.16	0.15	1.17	0.08	1.7	0.06	0.6	0.03	0.3	0
	18	0.41	0.04	1.91	0.01	1.14	0.01	0.64	0.01	0.33	0.03	0.29	0.02	0.37	0.01	0.46	0.01	0.52	0.01	3.45	0.08	0.41	0.01	0.9	0.03	0.61	0.03	0.96	0.01	1.9	0.01	0.77	0.1	0.47	0.02	0.91	0.04	0.28	0.03	2.3	0.12	1.93	0.11	0.76	0.02	1.59	0.09	1.71	0.03
	21	0.65	0.01	2.46	0.01	1	0.01	0.87	0.11	0.21	0	0.48	0.04	0.26	0.04	0.26	0	0.35	0.02	2.36	0.05	1	0.02	1.21	0.02	1.01	0.01	2.06	0.04	1.21	0.01	0.84	0.12	0.32	0.01	1.46	0.01	0.4	0.04	2.39	0.11	1.79	0.17	0.93	0.11	1	0.02	0.74	0.01
	26	1.06	0.1	1.94	0.17	1.07	0.01	0.65	0.09	0.15	0	0.29	0.01	0.21	0.03	0.12	0	0.12	0	1.93	0.13	1.46	0.07	0.69	0.01	0.9	0.01	0.74	0.01	0.61	0.01	0.42	0.07	0.42	0.01	0.57	0.01	0.24	0.01	2.7	0.14	1.61	0.07	1.54	0.09	1.21	0.08	1.55	0.01
MYB42 UTR	28	0.22	0.01	2.65	0.02	0.94	0.01	0.47	0.03	0.14	0.01	0.27	0.01	0.12	0.01	0.39	0.01	0.29	0.02	3.06	0.12	0.82	0.08	0.34	0.03	0.47	0.03	1.72	0.18	1.06	0.02	3.84	0.59	0.56	0.02	0.45	0	0.07	0.02	1.19	0.07	1.74	0.16	0.89	0.06	0.62	0.01	0.99	0.01
	6	0.09	0.03	0.4	0	0.53	0	0.11	0	0.09	0	0.3	0.01	0.14	0.01	0.75	0.04	0.25	0.02	0.8	0.02	0.71	0.03	0.53	0.02	0.54	0	0.39	0.03	0.93	0.02	0.86	0.04	0.59	0.01	0.34	0	0.17	0.01	0.8	0.07	0.87	0.1	0.28	0.01	0.35	0	1.22	0.07
	32	0.82	0.09	3.88	0.06	0.55	0.03	0.39	0.07	0.3	0.02	0.18	0	0.34	0.02	0.13	0.01	0.08	0	6.69	0.03	0.57	0.04	0.2	0.01	1.5	0.05	3.3	0.09	1.09	0.02	2.11	0.23	1.35	0.07	1.06	0.01	0.12	0.01	2.82	0.03	0.92	0.06	1.7	0.19	2.04	0.22	0.35	0.01
	30	0.32	0.04	2.34	0.04	0.4	0.01	0.29	0.02	0.18	0.01	0.3	0	0.16	0	0.39	0.02	0.18	0	2.46	0.21	1.45	0.1	0.11	0.01	0.69	0	1.61	0.02	0.49	0.01	0.48	0.07	0.63	0.01	0.21	0.01	0.13	0.01	1.14	0.03	0.61	0.01	0.5	0.02	1.27	0.02	0.39	0.03
	15	0.72	0.01	6.26	0.61	0.79	0.05	0.3	0.01	0.35	0.03	0.3	0.02	0.17	0.01	0.17	0	0.15	0.01	1.38	0.02	1.72	0.14	1.14	0.03	0.9	0.03	2.32	0.11	0.87	0.01	0.43	0.01	2.11	0.02	1.29	0.01	0.57	0.05	4.31	0.18	1.99	0.06	0.96	0.01	2.63	0.01	1.17	0.02
	26	0.7	0.1	1.55	0.02	2.28	0.03	0.47	0.02	0.05	0	0.16	0	0.15	0.02	0.06	0	0.14	0	3.15	0.27	0.39	0.02	1.15	0.07	0.61	0.06	0.67	0.03	1.21	0.03	5.39	0.3	0.6	0.03	1.99	0.02	0.13	0.05	2.12	0.14	2.7	0.16	0.93	0.04	0.75	0.01	1.55	0.01
	16	0.46	0.01	0.87	0.01	1.73	0.02	0.56	0.01	0.05	0	0.63	0.02	0.23	0.03	0.15	0.01	0.15	0.01	1.54	0.15	0.36	0.01	2.14	0.08	1.11	0.02	0.61	0.02	1.65	0.08	0.5	0.02	0.25	0	1.61	0.03	0.56	0.03	2.06	0.14	3.19	0.15	1.1	0.1	0.37	0.03	2.48	0.06
[truncated: 6 more columns]
